# Supplementary material for: Strain-Dependent Assessment of Powassan Virus Transmission to Ixodes scapularis Ticks
Source: Viruses. 2024 May 23;16(6):830. doi: 10.3390/v16060830 (PMC11209038; doi:10.3390/v16060830)
Supplement: Supplementary file 1 [file viruses-16-00830-s001.zip]

Archive with 1 entries (1 files):
- viruses-3008303-supplementary.pdf
